# Supplementary material for: Delayed mite hatching in response to mechanical stimuli simulating egg predation attempts
Source: Sci Rep. 2019 Sep 16;9:13395. doi: 10.1038/s41598-019-50007-4 (PMC6746699; doi:10.1038/s41598-019-50007-4)
Supplement: Supplementary file 2 — Supplementary dataset 1 [file 41598_2019_50007_MOESM2_ESM.xlsx]

## Sheet: Sheet1
Title: Delayed mite hatching in response to mechanical stimuli simulating egg predation attempts
Author list: Kaoru Fukuse, Shuichi Yano
The number of N. womersleyi eggs/larvae preyed upon by a conspecific adult female (Fig. 2)
Eggs
Predated	Not
0	5
0	5
1	4
1	4
0	5
0	5
0	5
0	5
0	5
0	5
0	5
0	5
Larvae
Predated	Not
2	3
1	4
1	4
1	4
3	1
1	4
1	4
1	4
1	4
1	4
1	4
4	1
