# Supplementary material for: Delayed mite hatching in response to mechanical stimuli simulating egg predation attempts
Source: Sci Rep. 2019 Sep 16;9:13395. doi: 10.1038/s41598-019-50007-4 (PMC6746699; doi:10.1038/s41598-019-50007-4)
Supplement: Supplementary file 3 — Supplementary dataset 2 [file 41598_2019_50007_MOESM3_ESM.xlsx]

## Sheet: Sheet1
Title: Delayed mite hatching in response to mechanical stimuli simulating egg predation attempts
Author list: Kaoru Fukuse, Shuichi Yano
The frequency and duration of egg predation attempts (/10 minutes/5 eggs) by a starved conspecific adult female (Fig. 3)
Females starved for 1 day				Females starved for 4 days
Individuals	No. of attempts	Duration (sec)		Individuals	No. of attempts	Duration (sec)
1	0	0		1	2	3
2	1	1		2	4	4
3	0	0		3	4	4
4	0	0		4	2	2
5	0	0		5	4	10
6	0	0		6	2	115
7	1	1		7	6	10
8	1	1		8	0	0
9	0	0		9	7	36
10	0	0		10	5	5
11	0	0		11	8	36
12	0	0		12	0	0
13	0	0		13	2	4
14	0	0		14	2	2
15	1	1		15	5	10
16	0	0		16	2	2
17	0	0		17	1	1
18	1	1		18	7	14
19	1	1		19	2	2
20	0	0		20	4	8
21	0	0		21	4	5
22	0	0
23	1	1
