# Supplementary material for: Delayed mite hatching in response to mechanical stimuli simulating egg predation attempts
Source: Sci Rep. 2019 Sep 16;9:13395. doi: 10.1038/s41598-019-50007-4 (PMC6746699; doi:10.1038/s41598-019-50007-4)
Supplement: Supplementary file 4 — Supplementary dataset 3 [file 41598_2019_50007_MOESM4_ESM.xlsx]

## Sheet: Sheet1
Title: Delayed mite hatching in response to mechanical stimuli simulating egg predation attempts
Author list: Kaoru Fukuse, Shuichi Yano
Egg hatching in N. womersleyi in response to mechanical stimuli (Fig. 4)
Elapsed time (min)	Stimulated	Control
15	0	3
30	1	5
45	0	4
60	0	2
75	4	4
90	2	2
105	1	1
120	5	2
135	6	4
150	2	3
165	1	1
180	2	1
Unhatched	11	7
Total	35	39
