# Supplementary material for: Delayed mite hatching in response to mechanical stimuli simulating egg predation attempts
Source: Sci Rep. 2019 Sep 16;9:13395. doi: 10.1038/s41598-019-50007-4 (PMC6746699; doi:10.1038/s41598-019-50007-4)
Supplement: Supplementary file 5 — Supplementary dataset 4 [file 41598_2019_50007_MOESM5_ESM.xlsx]

## Sheet: Sheet1
Title: Delayed mite hatching in response to mechanical stimuli simulating egg predation attempts
Author list: Kaoru Fukuse, Shuichi Yano
Egg hatching in N. womersleyi in response to change in gravity direction (Fig. 5)
Elapsed time (min)	Inversion	Control
15	0	1
30	3	1
45	4	4
60	3	2
Unhatched	64	66
Total	72	76
